# Supplementary material for: Clinical, Endoscopic and Histologic Differences in Gastric Mucosa Between Younger and Older Adults: An Observational Study on the Aging Stomach
Source: Med Sci (Basel). 2025 Oct 8;13(4):224. doi: 10.3390/medsci13040224 (PMC12550935; doi:10.3390/medsci13040224)
Supplement: Supplementary file 1 [file medsci-13-00224-s001.zip]

Archive with 1 entries (1 files):
- medsci-3852182-supplementary.pdf
